# Supplementary material for: Effect of Freeze–Thaw Cycles on the Freshness of Prepackaged Penaeus vannamei
Source: Foods. 2024 Jan 18;13(2):305. doi: 10.3390/foods13020305 (PMC10814677; doi:10.3390/foods13020305)
Supplement: Supplementary file 1 [file foods-13-00305-s001.zip]

Archive with 1 entries (1 files):
- foods-2800457-supplementary.pdf
